# Supplementary material for: Semantic concept schema of the linear mixed model of experimental observations
Source: Sci Data. 2020 Feb 27;7:70. doi: 10.1038/s41597-020-0409-7 (PMC7046786; doi:10.1038/s41597-020-0409-7)
Supplement: Supplementary file 2 — Suplementary File 2 [file 41597_2020_409_MOESM2_ESM.xlsx]

## Sheet: LMM_concepts_mapping
Supplementary File 2. Semantic annotation of linear mixed model analysis. This document summarises the development of the semantic model of the LMM by providing a list of statistical concepts, their mappings to ontology terms and terms’ provenance.
LMM		Semantic model of LMM					Ontology development process description
ID	Statistical concept description	Term	Term ID	Term URI	Term informative URI or URI + label	Term type (Class/Object Property/Annotation Property)	Term status (2019-07-31)	Comment	STATO-LMM term	STATO term
1	dataset	dataset	obo:IAO_0000100	http://purl.obolibrary.org/obo/IAO_0000100	http://purl.obolibrary.org/obo/IAO_0000100 #dataset	C	present in STATO			stato:dataset
2	variable	variable	obo:STATO_0000258	http://purl.obolibrary.org/obo/STATO_0000258	http://purl.obolibrary.org/obo/STATO_0000258 #Variable	C	present in STATO			stato:variable
3	dependent variable	study_design_dependent_variable	obo:OBI_0000751	http://purl.obolibrary.org/obo/OBI_0000751	http://purl.obolibrary.org/obo/OBI_0000751 #studyDesignDependentVariable	C	present in STATO			stato:study_design_dependent_variable
4	independent variable	study_design_independent_variable	obo:OBI_0000750	http://purl.obolibrary.org/obo/OBI_0000750	http://purl.obolibrary.org/obo/OBI_0000750 #studyDesignDependentVariable	C	present in STATO			stato:study_design_independent_variable
5	categorical variable, factor	categorical_variable	obo:STATO_0000252	http://purl.obolibrary.org/obo/STATO_0000252	http://purl.obolibrary.org/obo/STATO_0000252 #CategoricalVariable	C	present in STATO			stato:categorical_variable
6	continuous variable	continuous_variable	obo:STATO_0000251	http://purl.obolibrary.org/obo/STATO_0000251	http://purl.obolibrary.org/obo/STATO_0000251 #continuous_variable	C	present in STATO			stato:continuous_variable
7	compound variable, e.g. after vactorisation of other variables	compound_variable	lmm:compound_variable	http://purl.org/stato-lmm#compound_variable	http://purl.org/stato-lmm#compound_variable	C	declared in STATO-LMM		lmm:compound_variable
8	blocking variable	blocking_variable	obo:STATO_0000248	http://purl.obolibrary.org/obo/STATO_0000248	http://purl.obolibrary.org/obo/STATO_0000248 #blocking_variable	C	present in STATO			stato:blocking_variable
9	a level of a variable	factor_level	obo:STATO_0000265	http://purl.obolibrary.org/obo/STATO_0000265	http://purl.obolibrary.org/obo/STATO_0000265 #FactorLevel	C	present in STATO			stato:factor_level
13	value	value_specification	obo:OBI_0001933	http://purl.obolibrary.org/obo/OBI_0001933	http://purl.obolibrary.org/obo/OBI_0001933 #value_specification	C	present in STATO			stato:value_specification
14	categorical value	categorical_value_specification	obo:OBI_0001930	http://purl.obolibrary.org/obo/OBI_0001930	http://purl.obolibrary.org/obo/OBI_0001930 #categorical_value_specification	C	present in STATO			stato:categorical_value_specification
15	linear mixed model	linear_mixed_model	obo:STATO_0000464	http://purl.obolibrary.org/obo/STATO_0000464	http://purl.obolibrary.org/obo/STATO_0000464 #LinearMixedModel	C	declared in STATO-LMM; submitted and accepted by STATO; withdrawn from STATO-LMM before the release		lmm:linear_mixed_model	stato:linear_mixed_model
17	model term	model_term	obo:STATO_0000466	http://purl.obolibrary.org/obo/STATO_0000466	http://purl.obolibrary.org/obo/STATO_0000466 #Model term	C	declared in STATO-LMM; submitted and accepted by STATO; withdrawn from STATO-LMM before the release		lmm:model_term	stato:model_term
18	model term declaring fixed effects	model_fixed_effect_term	obo:STATO_0000468	http://purl.obolibrary.org/obo/STATO_0000468	http://purl.obolibrary.org/obo/STATO_0000468 #Fixed model term	C	declared in STATO-LMM; submitted and accepted by STATO; withdrawn from STATO-LMM before the release		lmm:model_fixed_term	stato:model_fixed_effect_term
19	model term declaring random effects	model_random_effect_term	obo:STATO_0000467	http://purl.obolibrary.org/obo/STATO_0000467	http://purl.obolibrary.org/obo/STATO_0000467 #Random model term	C	declared in STATO-LMM; submitted and accepted by STATO; withdrawn from STATO-LMM before the release		lmm:model_random_term	stato:model_random_effect_term
20	model term declaring error not accounted for by the model	model_error_effect_term	obo:STATO_0000470	http://purl.obolibrary.org/obo/STATO_0000470	http://purl.obolibrary.org/obo/STATO_0000470 #Error model term	C	declared in STATO-LMM; submitted and accepted by STATO; withdrawn from STATO-LMM before the release		lmm:model_error_term	stato:model_error_effect_term
22	effect	effect	lmm:effect	http://purl.org/stato-lmm#effect	http://purl.org/stato-lmm#effect	C	declared in STATO-LMM; submitted to STATO	https://github.com/ISA-tools/stato/issues/75	lmm:effect
23	fixed effect	fixed_effect	lmm:fixed_effect	http://purl.org/stato-lmm#fixed_effect	http://purl.org/stato-lmm#fixed_effect	C	declared in STATO-LMM; submitted to STATO	https://github.com/ISA-tools/stato/issues/75	lmm:fixed_effect
24	random effect	random_effect	lmm:random_effect	http://purl.org/stato-lmm#random_effect	http://purl.org/stato-lmm#random_effect	C	declared in STATO-LMM; submitted to STATO	https://github.com/ISA-tools/stato/issues/75	lmm:random_effect
25	relative effect	relative_effect	lmm:relative_effect	http://purl.org/stato-lmm#relative_effect	http://purl.org/stato-lmm#relative_effect	C	declared in STATO-LMM		lmm:relative_effect
26	direct effect	direct_effect	lmm:direct_effect	http://purl.org/stato-lmm#direct_effect	http://purl.org/stato-lmm#direct_effect	C	declared in STATO-LMM		lmm:direct_effect
27	formula	formula	lmm:formula	http://purl.org/stato-lmm#formula	http://purl.org/stato-lmm#formula	C	declared in STATO-LMM; submitted to STATO	https://github.com/ISA-tools/stato/issues/76	lmm:formula
28	study design	study_design	obo:OBI_0500000	http://purl.obolibrary.org/obo/OBI_0500000	http://purl.obolibrary.org/obo/OBI_0500000 #studyDesign	C	present in STATO			stato:study_design
29	design matrix	design_matrix	obo:STATO_0000289	http://purl.obolibrary.org/obo/STATO_0000289	http://purl.obolibrary.org/obo/STATO_0000289 #design_matrix	C	present in STATO			stato:design_matrix
30	model parameter	model_parameter	obo:STATO_0000034	http://purl.obolibrary.org/obo/STATO_0000034	http://purl.obolibrary.org/obo/STATO_0000034 #ModelParameter	C	present in STATO			stato:model_parameter
31	estimate	model_parameter_estimate	obo:STATO_0000144	http://purl.obolibrary.org/obo/STATO_0000144	http://purl.obolibrary.org/obo/STATO_0000144 #ModelParameterEstimate	C	present in STATO			stato:model_parameter_estimate
33	standard error, s.e., se	standard_error	obo:STATO_0000562	http://purl.obolibrary.org/obo/STATO_0000562	http://purl.obolibrary.org/obo/STATO_0000562 #standardError	C	present in STATO			stato:standard_error
40	degrees of freedom	df	obo:STATO_0000069	http://purl.obolibrary.org/obo/STATO_0000069	http://purl.obolibrary.org/obo/STATO_0000069 #numbrOfDegreesOfFreedom	C	present in STATO			stato:df
41	numerator degrees of freedom	numerator_degrees_of_freedom	obo:STATO_0000498	http://purl.obolibrary.org/obo/STATO_0000498	http://purl.obolibrary.org/obo/STATO_0000498 #numeratorDegreesOfFreedom	C	declared in STATO-LMM; submitted and accepted by STATO; withdrawn from STATO-LMM before the release	https://github.com/ISA-tools/stato/issues/71	lmm:numerator_degrees_of_freedom	stato:numerator_degrees_of_freedom
42	denominator degrees of freedom	denominator_degrees_of_freedom	obo:STATO_0000527	http://purl.obolibrary.org/obo/STATO_0000527	http://purl.obolibrary.org/obo/STATO_0000527 #denominatorDegreesOfFreedom	C	declared in STATO-LMM; submitted and accepted by STATO; withdrawn from STATO-LMM before the release	https://github.com/ISA-tools/stato/issues/71	lmm:denominator_degrees_of_freedom	stato:denominator_degrees_of_freedom
43	test statistic	statistic	obo:STATO_0000039	http://purl.obolibrary.org/obo/STATO_0000039	http://purl.obolibrary.org/obo/STATO_0000039 #statistic	C	present in STATO			stato:statistic
44	F test statistic	F_statistic	obo:STATO_0000282	http://purl.obolibrary.org/obo/STATO_0000282	http://purl.obolibrary.org/obo/STATO_0000282 #Fstatistic	C	present in STATO			stato:F_statistic
45	T test statistic	T_statistic	obo:STATO_0000176	http://purl.obolibrary.org/obo/STATO_0000176	http://purl.obolibrary.org/obo/STATO_0000176 #Tstatistic	C	present in STATO			stato:T_statistic
46	Wald test statistic	Wald_statistic	obo:STATO_0000584	http://purl.obolibrary.org/obo/STATO_0000584	http://purl.obolibrary.org/obo/STATO_0000584 #Wald_statistic	C	declared in STATO-LMM; submitted and accepted by STATO; withdrawn from STATO-LMM before the release	https://github.com/ISA-tools/stato/issues/67	lmm:Wald_statistic	obo:Wald_statistic
47	model fitting process	model_fitting	obo:STATO_0000218	http://purl.obolibrary.org/obo/STATO_0000218	http://purl.obolibrary.org/obo/STATO_0000218 #model fitting	C	present in STATO			stato:model_fitting
48	goodness of fit measure	goodness_of_fit_measure	lmm:goodness_of_fit_measure	http://purl.org/stato-lmm#goodness_of_fit_measure	http://purl.org/stato-lmm#goodness_of_fit_measure	C	declared in STATO-LMM		lmm:goodness_of_fit_measure
49	REML criterion measure	REML_criterion	lmm:REML_criterion	http://purl.org/stato-lmm#REML_criterion	http://purl.org/stato-lmm#REML_criterion	C	declared in STATO-LMM		lmm:REML_criterion
50	AIC criterion measure	Akaike_Information_Criterion	obo:STATO_0000325	http://purl.obolibrary.org/obo/STATO_0000325	http://purl.obolibrary.org/obo/STATO_0000325 #AIC	C	present in STATO			stato:Akaike_Information_Criterion
51	BIC criterion measure	Bayesian_Information_Criterion	obo:STATO_0000327	http://purl.obolibrary.org/obo/STATO_0000327	http://purl.obolibrary.org/obo/STATO_0000327 #BIC	C	present in STATO			stato:Bayesian_Information_Criterion
52	model parameter estimation process	model_parameter_estimation	obo:STATO_0000119	http://purl.obolibrary.org/obo/STATO_0000119	http://purl.obolibrary.org/obo/STATO_0000119 #Model parameter estimation	C	present in STATO			stato:model_parameter_estimation
53	contrast estimation process	contrast_estimation	obo:STATO_0000383	http://purl.obolibrary.org/obo/STATO_0000383	http://purl.obolibrary.org/obo/STATO_0000383 #contrast estimation	C	present in STATO			stato:contrast_estimation
54	degrees of freedom calculation process	df_calculation	obo:STATO_0000585	http://purl.obolibrary.org/obo/STATO_0000585	http://purl.obolibrary.org/obo/STATO_0000585 #df_calculation	C	declared in STATO-LMM; submitted and accepted by STATO; withdrawn from STATO-LMM before the release	https://github.com/ISA-tools/stato/issues/68	lmm:df_calculation	stato:df_calculation
55	degrees of freedom approximation process	df_approximation	obo:STATO_0000472	http://purl.obolibrary.org/obo/STATO_0000472	http://purl.obolibrary.org/obo/STATO_0000472 # degree of freedom approximation	C	declared in STATO-LMM; submitted and accepted by STATO; withdrawn from STATO-LMM before the release		lmm:df_approximation	stato:df_approximation
56	Satterthwaite df approximation process	Satterthwaite_degree_of_freedom_approximation	obo:STATO_0000474	http://purl.obolibrary.org/obo/STATO_0000474	http://purl.obolibrary.org/obo/STATO_0000474 #SatterthwaiteDfApprox	C	declared in STATO-LMM; submitted and accepted by STATO; withdrawn from STATO-LMM before the release		lmm:Satterthwaite_degree_of_freedom_approximation	stato:Satterthwaite_degree_of_freedom_approximation
57	Kenward-Roger df approximation process	kenward-roger_degree_of_freedom_approximation	obo:STATO_0000473	http://purl.obolibrary.org/obo/STATO_0000473	http://purl.obolibrary.org/obo/STATO_0000473 #KenwardRogerDfApprox	C	declared in STATO-LMM; submitted and accepted by STATO; withdrawn from STATO-LMM before the release		lmm:kenward-roger_degree_of_freedom_approximation	stato:kenward-roger_degree_of_freedom_approximation
58	containment df calculation process	containment_calculation	lmm:containment_calculation	http://purl.org/stato-lmm#containment_calculation	http://purl.org/stato-lmm#containment_calculation	C	declared in STATO-LMM		lmm:containment_calculation
59	hypothesis testing process	statistical_hypothesis_test	obo:OBI_0000673	http://purl.obolibrary.org/obo/OBI_0000673	http://purl.obolibrary.org/obo/OBI_0000673 #statistical hypothesis test	C	present in STATO			stato:statistical_hypothesis_test
60	F testing process	F_test	obo:STATO_0000086	http://purl.obolibrary.org/obo/STATO_0000086	http://purl.obolibrary.org/obo/STATO_0000086 #Ftest	C	present in STATO			stato:F_test
61	T testing process	T_test	obo:OBI_0000739	http://purl.obolibrary.org/obo/OBI_0000739	http://purl.obolibrary.org/obo/OBI_0000739 #T test	C	present in STATO			stato:T_test
62	Wald testing process	Wald_test	obo:STATO_0000559	http://purl.obolibrary.org/obo/STATO_0000559	http://purl.obolibrary.org/obo/STATO_0000559 #Wald_test	C	present in STATO			stato:Wald_test
63	term testing process	statistical_model_term_testing	obo:STATO_0000558	http://purl.obolibrary.org/obo/STATO_0000558	http://purl.obolibrary.org/obo/STATO_0000558 #term_testing	C	declared in STATO-LMM; submitted and accepted by STATO; withdrawn from STATO-LMM before the release		lmm:statistical_model_term_testing	stato:statistical_model_term_testing
64	hypothesis	hypothesis	obo:STATO_0000065	http://purl.obolibrary.org/obo/STATO_0000065	http://purl.obolibrary.org/obo/STATO_0000065 #hypothesis	C	present in STATO			stato:hypothesis
65	null hypothesis	null_hypothesis	obo:STATO_0000057	http://purl.obolibrary.org/obo/STATO_0000057	http://purl.obolibrary.org/obo/STATO_0000057 #null hypothesis	C	present in STATO			stato:null_hypothesis
66	p-value	p-value	obo:OBI_0000175	http://purl.obolibrary.org/obo/OBI_0000175	http://purl.obolibrary.org/obo/OBI_0000175 #p-value	C	present in STATO			stato:p-value
67	q-value	q-value	obo:OBI_0001442	http://purl.obolibrary.org/obo/OBI_0001442	http://purl.obolibrary.org/obo/OBI_0001442 #q-value	C	present in STATO			stato:q-value
68	drawing conclusions process	drawing_conclusions	obo:OBI_0000338	http://purl.obolibrary.org/obo/OBI_0000338	http://purl.obolibrary.org/obo/OBI_0000338 #drawing_conclusions	C	present in STATO			stato:drawing_conclusions
69	parametric function	parametric_function	lmm:parametric_function	http://purl.org/stato-lmm#parametric_function	http://purl.org/stato-lmm#parametric_function	C	declared in STATO-LMM; submitted to STATO	https://github.com/ISA-tools/stato/issues/76	lmm:parametric_function
70	contrast	contrast	obo:STATO_0000290	http://purl.obolibrary.org/obo/STATO_0000290	http://purl.obolibrary.org/obo/STATO_0000290 #Contrast	C	present in STATO			stato:contrast
71	treatment contrast	treatment_contrast	obo:STATO_0000307	http://purl.obolibrary.org/obo/STATO_0000307	http://purl.obolibrary.org/obo/STATO_0000307 #TreatmentContrast	C	present in STATO			stato:treatment_contrast
72	contrast estimate	contrast_estimate	obo:STATO_0000384	http://purl.obolibrary.org/obo/STATO_0000384	http://purl.obolibrary.org/obo/STATO_0000384 #ContrastEstimate	C	present in STATO			stato:contrast_estimate
73	estimated marginal mean	marginal_mean	lmm:marginal_mean	http://purl.org/stato-lmm#marginal_mean	http://purl.org/stato-lmm#marginal_mean	C	declared in STATO-LMM		lmm:marginal_mean
74	variance	variance	obo:STATO_0000113	http://purl.obolibrary.org/obo/STATO_0000113	http://purl.obolibrary.org/obo/STATO_0000113 #variance	C	present in STATO			stato:variance
75	variance parameter	variance_parameter	lmm:variance_parameter	http://purl.org/stato-lmm#variance_parameter	http://purl.org/stato-lmm#variance_parameter	C	declared in STATO-LMM; submitted to STATO	https://github.com/ISA-tools/stato/issues/70	lmm:variance_parameter
76	variance parameter estimate	variance_parameter_estimate	stato:variance_component_estimate	http://purl.obolibrary.org/obo/stato.owl#variance_component_estimate	http://purl.obolibrary.org/obo/stato.owl#variance_component_estimate	C	declared in STATO-LMM; submitted and accepted by STATO; withdrawn from STATO-LMM before the release		lmm:variance_parameter_estimate
77	confidence interval calculation process	confidence_interval_calculation	obo:STATO_0000175	http://purl.obolibrary.org/obo/STATO_0000175	http://purl.obolibrary.org/obo/STATO_0000175 #confidence interval calculation	C	present in STATO			stato:confidence_interval_calculation
78	lower confidence limit	lower_confidence_limit	obo:STATO_0000315	http://purl.obolibrary.org/obo/STATO_0000314	http://purl.obolibrary.org/obo/STATO_0000314 #lower confidence limit	C	present in STATO			stato:lower_confidence_limit
79	upper confidence limit	upper_confidence_limit	obo:STATO_0000314	http://purl.obolibrary.org/obo/STATO_0000314	http://purl.obolibrary.org/obo/STATO_0000314 #upper confidence limit	C	present in STATO			stato:upper_confidence_limit
80	confidence level	confidence_level	obo:STATO_0000561	http://purl.obolibrary.org/obo/STATO_0000561	http://purl.obolibrary.org/obo/STATO_0000561 #confidence level	C	declared in STATO-LMM; submitted and accepted by STATO; withdrawn from STATO-LMM before the release	https://github.com/ISA-tools/stato/issues/72	lmm:confidence_level	stato:confidence_level
81	confidence interval	confidence_interval	obo:STATO_0000196	http://purl.obolibrary.org/obo/STATO_0000196	http://purl.obolibrary.org/obo/STATO_0000196 #confidence interval	C	present in STATO			stato:confidence_interval
82	best linear unbiased estimator, BLUE	BLUE	obo:STATO_0000582	http://purl.obolibrary.org/obo/STATO_0000582	http://purl.obolibrary.org/obo/STATO_0000582 #best_linear_unbiaised_estimator	C	present in STATO			stato:BLUE
83	best linear unbiased predictor, BLUP	BLUP	obo:STATO_0000336	http://purl.obolibrary.org/obo/STATO_0000336	http://purl.obolibrary.org/obo/STATO_0000336 #best_linear_unbiaised_predictor	C	present in STATO			stato:BLUP
84	restricted maximum likelihood estimation method, REML	restricted_maximum_likelihood_estimation	obo:STATO_0000427	http://purl.obolibrary.org/obo/STATO_0000427	http://purl.obolibrary.org/obo/STATO_0000427 #REML	C	declared in STATO-LMM; submitted and accepted by STATO; withdrawn from STATO-LMM before the release		lmm:restricted_maximum_likelihood_estimation	stato:restricted_maximum_likelihood_estimation
85	correlation	correlation_coefficient	obo:STATO_0000142	http://purl.obolibrary.org/obo/STATO_0000142	http://purl.obolibrary.org/obo/STATO_0000142 #correlation_coefficient	C	present in STATO			stato:correlation_coefficient
86	covariance	covariance	obo:STATO_0000301	http://purl.obolibrary.org/obo/STATO_0000301	http://purl.obolibrary.org/obo/STATO_0000301 #covariance	C	present in STATO			stato:covariance
87	variance-coovariance structure model, covariance structure model	covariance_structure	obo:STATO_0000346	http://purl.obolibrary.org/obo/STATO_0000346	http://purl.obolibrary.org/obo/STATO_0000346 #CovarianceStructure	C	present in STATO			stato:covariance_structure
88	scaled identity covariance structure model	scaled_identity_covariance_structure	obo:STATO_0000588	http://purl.obolibrary.org/obo/STATO_0000588	http://purl.obolibrary.org/obo/STATO_0000588 #scaledIdntity	C	declared in STATO-LMM; submitted and accepted by STATO; withdrawn from STATO-LMM before the release	https://github.com/ISA-tools/stato/issues/69	lmm:scaled_identity_covariance_structure	stato:scaled_identity_covariance_structure
89	compound symmetry covariance structure model	compound_symmetry_covariance_structure	obo:STATO_0000362	http://purl.obolibrary.org/obo/STATO_0000362	http://purl.obolibrary.org/obo/STATO_0000362 #CS	C	present in STATO			stato:compound_symmetry_covariance_structure
90	diagonal covariance structure model	diagonal_covariance_structure	lmm:diagonal_covariance_structure	http://purl.org/stato-lmm#diagonal_CS	http://purl.org/stato-lmm#diagonal_CS	C	declared in STATO-LMM; submitted to STATO		lmm:diagonal_covariance_structure
91	autoregressive covariance structure model	autoregressive_covariance_structure	obo:STATO_0000365	http://purl.obolibrary.org/obo/STATO_0000365	http://purl.obolibrary.org/obo/STATO_0000365 #AR(1)	C	present in STATO			stato:autoregressive_covariance_structure
92	has level, has specific value	has_value_specification	obo:OBI_0001938	http://purl.obolibrary.org/obo/OBI_0001938	http://purl.obolibrary.org/obo/OBI_0001938 #hasValueSpecification	OP	present in STATO			stato:has_value_specification
93	is level of, is value of	is_part_of	obo:BFO_0000050	http://purl.obolibrary.org/obo/BFO_0000050	http://purl.obolibrary.org/obo/BFO_0000050 #isPartOf	OP	present in STATO			stato:is_part_of
94	is value of (a variable)	specifies_value_of	obo:OBI_0001927	http://purl.obolibrary.org/obo/OBI_0001927	http://purl.obolibrary.org/obo/OBI_0001927 #specifiesValueOf	OP	present in STATO			stato:specifies_value_of
95	is model for	is_model_for	stato:is_model_for	http://purl.obolibrary.org/obo/stato.owl#is_model_for	http://purl.obolibrary.org/obo/stato.owl#is_model_for	OP	declared in STATO-LMM; submitted and accepted by STATO; withdrawn from STATO-LMM before the release		lmm:is_model_for	stato:is_model_for
96	has effects, declares effects	declares	obo:STATO_0000001	http://purl.obolibrary.org/obo/STATO_0000001	http://purl.obolibrary.org/obo/STATO_0000001 #declares	OP	present in STATO			stato:declares
97	declares variable roles (in the study/model)	declares	obo:STATO_0000001	http://purl.obolibrary.org/obo/STATO_0000001	http://purl.obolibrary.org/obo/STATO_0000001 #declares	OP	present in STATO			stato:declares
98	is about, pertains to	is_about	obo:IAO_0000136	http://purl.obolibrary.org/obo/IAO_0000136	http://purl.obolibrary.org/obo/IAO_0000136 #isAbout	OP	present in STATO			ro:is_about
99	has part	has_part	obo:BFO_0000051	http://purl.obolibrary.org/obo/BFO_0000051	http://purl.obolibrary.org/obo/BFO_0000051 #hasPart	OP	present in STATO			stato:has_part
100	has term	has_part	obo:BFO_0000051	http://purl.obolibrary.org/obo/BFO_0000051	http://purl.obolibrary.org/obo/BFO_0000051 #hasPart	OP	present in STATO			stato:has_part
101	is estimate of	estimator_of	obo:STATO_0000403	http://purl.obolibrary.org/obo/STATO_0000403	http://purl.obolibrary.org/obo/STATO_0000403 #estimatorOf	OP	present in STATO			stato:estimator_of
102	has input	has_specified_input	obo:OBI_0000293	http://purl.obolibrary.org/obo/OBI_0000293	http://purl.obolibrary.org/obo/OBI_0000293 #has_specified_input	OP	present in STATO			stato:has_specified_input
103	has output	has_specified_output	obo:OBI_0000299	http://purl.obolibrary.org/obo/OBI_0000299	http://purl.obolibrary.org/obo/OBI_0000299 #has_specified_output	OP	present in STATO			stato:has_specified_output
104	is function of	is_function_of	lmm:is_function_of	http://purl.org/stato-lmm#is_function_of	http://purl.org/stato-lmm#is_function_of	OP	declared in STATO-LMM; submitted to STATO	https://github.com/ISA-tools/stato/issues/76	lmm:is_function_of
105	denotes	denotes	obo:IAO_0000219	http://purl.obolibrary.org/obo/IAO_0000219	http://purl.obolibrary.org/obo/IAO_0000219 #denotes	OP	present in STATO			stato:denotes
106	is denoted by	is_denoted_by	obo:STATO_0000205	http://purl.obolibrary.org/obo/STATO_0000205	http://purl.obolibrary.org/obo/STATO_0000205 #is_denoted_by	OP	present in STATO			stato:is_denoted_by
107	is relative to	is_relative_to	lmm:is_relative_to	http://purl.org/stato-lmm#is_relative_to	http://purl.org/stato-lmm#is_relative_to	OP	declared in STATO-LMM		lmm:is_relative_to
108	excerts effect on (a dependent variable)	has_effect_on	obo:STATO_0000344	http://purl.obolibrary.org/obo/STATO_0000344	http://purl.obolibrary.org/obo/STATO_0000344 #has_effect_on	OP	declared in STATO-LMM; submitted and accepted by STATO; withdrawn from STATO-LMM before the release		lmm:has_effect_on	stato:has_effect_on
109	excerts fixed effect on (a dependent variable)	has_fixed_effect_on	obo:STATO_0000345	http://purl.obolibrary.org/obo/STATO_0000345	http://purl.obolibrary.org/obo/STATO_0000345 #has_fixed_effect_on	OP	declared in STATO-LMM; submitted and accepted by STATO; withdrawn from STATO-LMM before the release		lmm:has_fixed_effect_on	stato:has_fixed_effect_on
110	excerts random effect on (a dependent variable)	has_random_effect_on	obo:STATO_0000381	http://purl.obolibrary.org/obo/STATO_0000381	http://purl.obolibrary.org/obo/STATO_0000381 #has_random_effect_on	OP	declared in STATO-LMM; submitted and accepted by STATO; withdrawn from STATO-LMM before the release		lmm:has_random_effect_on	stato:has_random_effect_on
111	has order in sequence	has_order	stato:has_order	http://purl.obolibrary.org/obo/STATO_0000382	http://purl.obolibrary.org/obo/STATO_0000382 #has_order	AP	declared in STATO-LMM; submitted and accepted by STATO; withdrawn from STATO-LMM before the release		lmm:has_order	stato:has_order
112	value	value	rdf:value	https://www.w3.org/1999/02/22-rdf-syntax-ns#value	https://www.w3.org/1999/02/22-rdf-syntax-ns#value	AP	present in STATO			rdf:value
